# Supplementary material for: Low-Intensity Blood Flow Restriction Exercises Modulate Pain Sensitivity in Healthy Adults: A Systematic Review
Source: Healthcare (Basel). 2023 Mar 2;11(5):726. doi: 10.3390/healthcare11050726 (PMC10000465; doi:10.3390/healthcare11050726)
Supplement: Supplementary file 1 [file healthcare-11-00726-s001.zip]

Archive with 1 entries (1 files):
- healthcare-2243576-supplementary.pdf
